# Supplementary material for: Effect of Spirulina Dietary Supplementation in Modifying the Rumen Microbiota of Ewes
Source: Animals (Basel). 2023 Feb 19;13(4):740. doi: 10.3390/ani13040740 (PMC9952741; doi:10.3390/ani13040740)
Supplement: Supplementary file 1 [file animals-13-00740-s001.zip]

Archive with 1 entries (1 files):
- animals-2201570-supplementary.pdf
